# Supplementary material for: CDK5 Inhibits Synphilin-1 Ubiquitination and Basal Mitophagy: Implications for Parkinson’s Disease
Source: Int J Mol Sci. 2025 Aug 20;26(16):8048. doi: 10.3390/ijms26168048 (PMC12386666; doi:10.3390/ijms26168048)
Supplement: Supplementary file 1 [file ijms-26-08048-s001.zip]

Archive with 2 entries (2 files):
- Supplementary Information CDK5 MS 25.pdf
- Supplementary Online Raw data MS Savyon 25.sf3
